# Supplementary material for: Computational quantification and characterization of independently evolving cellular subpopulations within tumors is critical to inhibit anti-cancer therapy resistance
Source: Genome Med. 2022 Oct 20;14:120. doi: 10.1186/s13073-022-01121-y (PMC9583500; doi:10.1186/s13073-022-01121-y)
Supplement: Supplementary file 1 — Additional file 1. Provides the details for the TNBC models and single cell analyses used in the study. [file 13073_2022_1121_MOESM1_ESM.xlsx]

## Sheet: In vitro and In vivo exp
In the article in-vitro experiments, using cancer cell lines from both mice and human origin, are followed by in-vivo experiments using mice models and patient-derived xenografts (PDX) as follows:
1. In vitro experiments
#	Experiment description	Experimental data presented in:	Cell line	Experimental conditions	Number of screened cells/condition in the single cell experiments presented in the figures	Biological repeats
1	Irradiation of 4T1 cells with 5 and 15 Gy: Irradiated and non-irradiated cells were grown under normal conditions for 24hr, 48hrs and 6 days post-RT. Cells were then trypsinized and labelled for single cell FACS and CSSS analysis. The irradiated cells were additionally quantified using survival, western blot and immunofluorescent assays as described in the article.	Figures 3-4, Figures S1-S5 and Tables S2.	4T1 mice cell line (mimicking stage IV TNBC).	1. 24h post irradiation: Untreated control cells, irradiated at low dose (5 Gy) and high doses (15 Gy). 2. 48h post irradiation: Untreated control cells, irradiated at low dose (5 Gy) and high doses (15 Gy). 3. 6 days post irradiation: Untreated control cells, irradiated at low dose (5 Gy) and high doses (15 Gy).	24h Control= 53,880, 24h Low dose= 54,618, 24h High dose= 32,804. 48h Control= 50,261, 48h Low dose= 53,636, 48h High dose= 35,764. 6 days Control= 50,565, 6days Low dose= 50,000, 6 days High dose= 37,484.	3
2	Irradiation of MDA-MB-231 and MDA-MB-468 cells with 10 and 5 Gy: Irradiated and non irradiated cells were grown under normal conditions for 6 days and 14 days post-RT. The cells were then trypsinized and labelled for FACS and CSSS analysis. The irradiated cells were additionally quantified using survival assays as described in the article.	Figure 6A-C	Human-derived TNBC cell lines MDA-MB-231 and MDA-MB-468.	1. MDA-MB-231: Untreated control cells, 6 days post RT (10 Gy) and 14 days post RT (10 Gy). 2. MDA-MB-468: Untreated control cells, 6 days post RT (5 Gy) and 14 days post RT (5 Gy).	MDA-MB-231: 1. Untreated control cells= 30,000. 2. 6days post RT= 29,907. 3. 14days post RT= 49,137. MDA-MB-468: 1. Untreated control cells= 26,144. 2. 6days post RT= 20,542. 3. 14days post RT= 43,242.	3
3	Irradiation of PDX human derived cells BR45 with 10Gy: Irradiated and non irradiated cells were grown under normal conditions for 6 days and 14 days post-RT. The cells were then trypsinized and labelled for FACS and CSSS analysis. The irradiated cells were additionally quantified using survival and western blot assays as described in the article.	Figure 6A-D	Human-derived TNBC BR45 cells	1. Untreated control cells. 2. 6 days post RT (10 Gy). 3. 14 days post RT (10 Gy).	1. Untreated control cells= 30,000. 2. 6 days post RT= 30,000. 3. 14 days post RT= 28,149.	3
2. In vivo experiments included syngeneic 4T1 model (immunocompetent mice) and allogeneic model (immunodeficient mice) used to examine the behaviour of BR45 tumors as follows:
#	Experiment description	Figure corresponding to the experiment	Cell line	Mice strain	Conditions	Number of mice/condition in the presented experiments	Number of screened cells/condition in the presented experiments	Biological repeats
1	4T1 cells were subcutaneously injected in BALB/c mice. When tumor volumes reached 80-100 mm3, mice were treated with brachytherapy on alternate days (12 Gy). 6 and 12 days post-RT tumors were collected for cell dissociation and FACS analysis. CSSS analysis was performed using FACS output*.	Figure 5A-C	4T1 mice cell line (mimicking stage IV TNBC).	BALB/c	Control group 6 days, irradiated group 6 days post RT#. Control group 12 days and irradiated group 12 days post RT * #.	Control n=12 (5 mice at day 6 post RT and 7 mice at day 12 post RT), RT n= 17 (9 mice at day 6 post RT and 8 mice at day 12 post RT).	6 days post RT: control1 n=25,553, control2 n=24,225, control3 n=27,070, control4 n=10,006, control5 n=28,425. RT1 n=27,209, RT2 n=26,971, RT3 n=27,436, RT4 n=29,831, RT5 n=29,734, RT6 n=29,806, RT7 n=29,837, RT8 n=29,775, RT9 n=29,703. 12 days post RT: control1 n=50,017, control2 n=50,007, control3 n=50,000, control4 n=50,000, control5 n=50,000, control6 n=33,576, control7 n=50,000. RT1 n=30,008…	3
2	4T1 cells were subcutaneously injected in BALB/c mice. When tumor volumes reached 80-100 mm3, mice were treated with Trastuzumab and Crizotinib starting from 3 days prior to brachytherapy until the end of the experiment. 6 and 12 days post-RT tumors were collected for cell dissociation and FACS analysis.CSSS analysis was performed uisng FACS output*.	Figure 5D-F	4T1 mice cell line	BALB/c	6 days post RT: control, RT, RT+T+C, T+C, RT+T. 12 days post RT: control, RT, RT+T+C, T+C, RT+T** ##.	Control n=12 (7 mice at day 6 post RT and 5 mice at day 12 post RT), RT n= 11 (5 mice at day 6 post RT and 6 mice at day 12 post RT), RT+T+C n= 7 (4 mice at day 6 post RT and 3 mice at day 12 post RT), T+C n= 10 (5 mice at day 6 post RT and 5 mice at day 12 post RT), RT+T n=12 (6 mice at day 6 and 6 mice at day 12 post RT).	6 days post RT: control1 n=25,235, control2 n=23,455, control3 n=28,684, control4 n=130,090, control5 n=27,887, control6 n=10,000, control7 n= 10,847. RT1 n=26,820, RT2 n=27,337, RT3 n=23,964, RT4 n=15,366, RT5 n=22,806. RT+T+C1 n=20,798, RT+T+C2 n=17,539, RT+T+C3 n=23,282, RT+T+C4 n=23,952. T+C1 n=30,000, T+C2 n=30,000, T+C3 n=30,000, T+C4 n=30,000, T+C5 n=30,000. RT+T1 n= 21229, RT+T2 n=21620, …	2
3	BR45 tissues were transplanted orthotopically into NSG mice. When tumor volumes reached 80-100 mm3, mice were treated with Trastuzumab, Crizotinib and Erlotinib starting from 3 days prior to RT until the end of the experiment. Brachytherapy was performed using 12 Gy and 10 Gy. 6 and 12 days post-RT tumors were collected for cell dissociation and FACS analysis. CSSS analysis was performed using FA…	Figure 6E-F, Figure S6 and S7.	BR45 PDX human derived xenograft	NSG	6 days post RT: control, RT, RT+T, RT+C, RT+T+C, RT+T+C+E, T+C. 12 days post RT: control, RT, RT+T, RT+C, RT+T+C, RT+T+C+E, T+C*** ###.	Control n=6 (3 mice at day 6 post RT and 3 mice at day 12 post RT), RT n= 5 (2 mice at day 6 post RT and 3 mice at day 12 post RT), RT+T n= 6 (3 mice at day 6 post RT and 3 mice at day 12 post RT), RT+C n= 6 (3 mice at day 6 post RT and 3 mice at day 12 post RT), RT+T+C n=6 (3 mice at day 6 post RT and 3 mice at day 12 post RT), RT+T+C+E n= 6 (3 mice at day 6 post RT and 3 mice at day 12 post RT)…	6 days post RT: control1 n=25,301, control2 n=25,385, control3 n=25,908. RT1 n=21,791, RT2 n=24,706. RT+T1 n= 26,571, RT+T2 n= 26,064, RT+T3 n= 25,643. RT+C1 n= 25,480, RT+C2 n= 24,705, RT+C3 n= 24,298. RT+T+C1 n= 24,071, RT+T+C2 n= 25,030, RT+T+C3 n= 25,571. RT+T+C+E1 n= 25,537, RT+T+C+E2 n= 24,631, RT+T+C+E3 n= 26,657. T+C1 n= 24,184, T+C2 n= 26,044, T+C3 n= 26,080, T+C4 n= 25,328. 12 days post…	2
* For more details on treatment days and drug regimens please see the Methods section and figures/figure legends.
** For abbreviations see the Results section (Simultaneous inhibition of Her2 and cMet sensitized 4T1 TNBC model to RT treatment).
*** For abbreviations see the Results section (Targeting Her2 and cMet to sensitize human cell lines and patient-derived TNBC to RT).
# p<0.01 when comparing the control and RT 6 days post irradiation (Student's t-test).
## p<0.01 when comparing RT+T+C to the control, RT and T+C, 12 days post RT (Student's t-test).
### p<0.01 when comparing RT+T+C to the control, RT, RT+T, RT+C and T+C, 12 days post RT (Student's t-test).
